# Supplementary material for: The Diagnostic and Prognostic Value of 18F-FDG PET/MR in Hypopharyngeal Cancer
Source: Diagnostics (Basel). 2025 Aug 22;15(17):2119. doi: 10.3390/diagnostics15172119 (PMC12427711; doi:10.3390/diagnostics15172119)
Supplement: Supplementary file 1 [file diagnostics-15-02119-s001.zip]

Archive with 1 entries (1 files):
- diagnostics-3779558-supplementary.pdf
